# Supplementary material for: Does Quality of Care (QoC) Perception Influence the Quality of Life (QoL) in Women with Endometriosis? Results from an Italian Nationwide Survey during Covid Pandemic
Source: Int J Environ Res Public Health. 2022 Dec 29;20(1):625. doi: 10.3390/ijerph20010625 (PMC9819574; doi:10.3390/ijerph20010625)
Supplement: Supplementary file 1 [file ijerph-20-00625-s001.zip]

Archive with 1 entries (1 files):
- ijerph-2089698-supplementary.pdf
